# Supplementary material for: Impact of special economic zones on socioeconomics and local development in Pakistan: Evidence from Allama Iqbal Special Economic Zone, Faisalabad
Source: PLoS One. 2024 Nov 14;19(11):e0310488. doi: 10.1371/journal.pone.0310488 (PMC11563473; doi:10.1371/journal.pone.0310488)
Supplement: S1 File — (XLS) [file pone.0310488.s001.xls]

## Sheet: Sheet1
ID	Education	MaritalStatus	Employment	hhsize	dependent	total_dependent	dependency_ratio	employment_status	Q_13	Q_16_1	Q_16_2	Q_16_3	Q_20	Q_21	Q_92	Q_93	Q_94	Q_95	Q_96	Q_97	Q_98_1	Q_98_2	Q_98_3	Q_98_4	Q_98_5	Q_98_6	Q_98_7	Q_98_8	Q_98_9	Q_98_10	Q_98_11	Q_98_12	Q_98_13	Q_98_14	Q_98_15	Q_98_16	Q_98_17	Q_98_18	Q_98_19	Q_98_20	Q_98_21	Q_98_22	Q_98_23	Q_98_24	Q_98_25	Q_98_26	Q_98_27	Q_98_28	Q_98_29
1	12	2	15	7		0	0	0	200000	1	1	0	1	150000	6	4	1	2	17	4	0	1	0	1	1	1	1	0	1	1	1	0	0	0	0	1	0	1	0	1	1	0	0	1	1	1	0	1	0
2	16	2	15	8		2	0.25	0	300000	1	1	1	1	100000	3	1	1	2	17	4	1	0	1	1	1	1	1	1	1	1	1	0	1	0	0	1	0	1	0	1	1	0	1	1	1	1	0	1	0
3	14	2	16	6		4	0.666667	1	180000	1	1	0	2	0	5	4	1	2	9	4	1	1	1	1	1	1	1	1	1	1	1	0	1	1	0	1	0	1	0	1	1	1	1	0	1	1	1	1	0
4	10	2	16	7		1	0.142857	1	230000	1	1	0	2	0	3	1	1	2	17	4	1	1	0	1	1	1	1	0	1	1	1	0	0	1	0	1	0	1	0	1	1	1	0	0	1	1	1	1	0
5	12	2	16	7		3	0.428571	1	160000	1	1	0	2	0	5	4	1	2	17	4	1	1	1	1	1	1	1	0	1	1	1	0	0	1	0	1	0	1	0	1	1	1	0	1	1	1	1	1	0
6	8	2	16	9	1	2	0.222222	1	275000	1	1	0	1	125000	3	4	1	2	9	4	0	1	0	1	0	1	1	0	0	1	1	0	0	0	0	1	0	1	0	1	1	0	0	0	1	0	0	1	0
7	8	2	16	12		4	0.333333	1	300000	1	1	0	1	150000	6	4	1	2	9	4	0	0	1	1	1	1	1	0	1	1	1	0	0	1	0	1	0	1	0	1	1	1	0	1	1	1	1	1	0
8	16	2	11	7		2	0.285714	0	250000	0	1	0	1	175000	3	1	1	2	17	4	0	0	1	1	0	1	1	1	1	1	1	0	1	0	0	1	0	1	0	1	1	1	1	0	1	1	0	1	0
9	12	2	15	5		3	0.6	0	300000	1	1	0	1	175000	3	1	1	2	17	4	1	1	1	1	1	1	1	0	1	1	1	0	0	0	0	1	0	1	0	1	1	1	0	0	1	1	1	1	0
10	10	2	15	7		1	0.142857	0	300000	1	1	1	1	150000	6	4	1	2	10	4	1	1	1	1	1	1	1	1	1	1	1	0	0	1	0	1	0	1	0	1	1	1	0	1	1	1	1	1	0
11	10	2	23	11	1	6	0.545455	0	350000	0	1	1	1	200000	3	1	1	2	17	4	0	1	0	1	1	1	1	0	1	1	1	0	0	1	0	1	0	1	0	1	1	1	0	1	1	1	1	1	0
12	10	2	11	6		4	0.666667	0	300000	0	1	0	1	180000	3	4	1	2	16	4	0	0	1	1	0	1	1	0	1	1	1	0	1	1	0	1	0	1	0	1	1	0	1	0	1	1	0	1	0
13	8	2	13	6		3	0.5	0	300000	0	1	0	1	105000	3	4	1	2	9	4	0	1	0	1	0	1	0	0	1	1	1	0	0	1	0	1	0	1	0	1	1	1	0	0	1	1	0	1	0
14	10	2	16	6		3	0.5	1	350000	0	1	0	1	250000	3	1	1	2	17	4	1	1	0	1	0	1	1	0	1	1	1	0	1	0	0	1	0	1	0	1	1	1	0	1	1	1	0	1	0
15	10	2	15	7		4	0.571429	0	450000	0	1	0	1	125000	3	4	1	2	16	4	0	1	0	1	0	1	1	0	1	1	1	0	1	0	0	1	0	1	0	1	1	0	1	0	1	1	0	1	0
16	12	2	16	6		2	0.333333	1	400000	1	1	0	1	140000	3	1	1	2	16	4	0	0	1	1	0	1	0	0	1	1	1	0	1	0	0	1	0	1	0	1	1	1	0	1	1	1	1	1	0
17	12	2	11	7		1	0.142857	0	300000	0	1	0	1	120000	3	1	1	2	17	4	0	1	0	1	0	1	0	0	1	1	1	0	1	1	0	1	0	1	0	1	1	1	0	0	1	1	0	1	0
18	156	2	12	7	1	4	0.571429	0	350000	1	1	0	1	170000	3	1	1	2	16	4	0	0	1	1	0	1	0	0	1	1	1	0	1	1	0	1	0	1	0	1	1	0	0	1	1	1	1	1	0
19	16	2	11	6		2	0.333333	0	300000	1	1	0	1	170000	3	1	1	2	16	4	0	0	1	0	0	1	0	0	1	1	1	0	0	0	0	1	0	1	0	1	1	1	1	0	1	1	1	1	0
20	16	2	11	4		0	0	0	270000	1	1	0	1	180000	3	1	1	2	17	4	0	0	1	1	0	1	0	1	1	1	1	0	1	1	0	1	0	1	0	1	1	1	0	1	1	1	0	1	0
21	10	2	16	6		3	0.5	1	400000	1	1	0	1	150000	3	1	1	2	17	4	0	0	1	1	0	1	0	0	1	1	1	0	0	1	0	1	0	1	0	1	1	1	0	0	1	0	1	1	0
22	8	2	16	6		0	0	1	200000	0	1	0	1	160000	5	4	1	2	9	4	0	1	0	1	0	1	0	0	1	1	1	0	0	1	0	1	0	1	0	1	1	0	0	0	1	0	0	1	0
23	14	2	16	7	1	2	0.285714	1	200000	1	1	0	1	120000	5	1	1	2	16	4	0	1	0	1	0	1	0	1	1	1	1	0	0	0	0	1	0	1	0	1	1	1	0	1	1	1	1	1	0
24	8	2	16	3		1	0.333333	1	400000	1	1	0	1	200000	5	4	1	2	9	4	0	1	0	1	0	1	0	0	0	1	1	0	0	0	0	1	0	1	0	1	1	1	0	0	1	0	1	1	0
25	12	1	15	3		0	0	0	200000	0	1	0	1	100000	5	4	1	2	9	4	0	0	1	1	0	1	0	0	1	1	1	0	0	0	0	1	0	1	0	1	1	0	0	1	1	0	1	1	0
26	10	2	16	8		2	0.25	1	400000	1	1	0	1	230000	6	4	1	2	17	4	0	1	0	1	0	1	0	1	1	1	1	0	1	0	0	1	0	1	0	1	1	1	0	1	1	1	0	1	0
27	10	2	16	8	1	3	0.375	1	420000	1	1	1	1	30000	3	1	1	2	10	4	0	1	0	1	0	1	0	0	1	1	1	0	0	0	0	1	0	1	0	1	1	0	0	1	1	1	1	1	0
28	10	2	16	3		1	0.333333	1	300000	1	1	0	1	250000	3	1	1	2	16	4	1	1	1	1	1	1	1	1	1	1	1	0	1	0	0	1	1	1	0	1	1	1	0	1	1	1	0	1	0
29	8	2	16	5		3	0.6	1	300000	0	1	0	2	0	3	1	1	2	16	4	1	1	0	1	0	1	0	0	1	1	1	0	0	0	0	1	0	1	0	1	1	1	0	0	1	1	1	1	0
30	8	2	16	5		3	0.6	1	350000	1	1	0	1	160000	3	1	1	2	17	4	0	0	1	1	0	1	1	1	1	1	1	0	1	0	0	1	0	1	0	1	1	0	1	0	1	1	1	1	0
31	8	2	16	6		1	0.166667	1	250000	0	1	0	1	130000	5	4	1	2	17	4	0	0	1	1	0	1	1	0	1	1	1	0	0	1	0	1	0	1	0	1	1	1	0	0	1	1	0	1	0
32	0	2	16	6		0	0	1	220000	0	1	0	1	140000	5	4	1	2	9	4	0	1	0	1	0	1	0	0	1	1	1	0	0	1	0	1	0	1	0	1	1	0	0	1	1	1	0	1	0
33	10	1	16	3		0	0	1	170000	1	1	0	1	120000	3	1	1	2	16	4	0	0	1	1	0	1	1	1	1	1	1	0	1	1	0	1	0	1	0	1	1	0	1	0	1	1	0	1	0
34	10	2	12	7		0	0	0	360000	0	1	0	1	290000	3	1	1	2	16	4	0	0	1	1	0	1	1	1	1	1	1	0	1	0	0	1	0	1	0	1	1	1	0	1	1	1	0	1	0
35	10	2	16	5		0	0	1	480000	0	1	0	2	0	5	1	1	2	17	4	0	0	1	1	1	1	1	0	1	1	1	0	0	0	0	1	0	1	0	1	1	1	0	0	1	1	0	1	0
36	0	2	16	7		1	0.142857	1	220000	0	1	0	2	0	5	4	1	2	17	4	0	1	0	1	0	1	0	0	1	1	1	0	0	1	0	1	0	1	0	1	1	1	0	0	1	1	0	1	0
37	0	2	16	4		0	0	1	250000	0	1	0	1	120000	5	4	1	2	17	4	0	1	0	1	0	1	0	0	1	1	1	0	0	0	0	1	0	1	0	1	1	1	0	0	1	1	0	1	0
38	0	2	16	8		4	0.5	1	260000	0	1	0	1	130000	5	4	1	2	17	4	0	0	1	1	0	1	1	0	1	1	1	0	0	1	0	1	0	1	0	1	1	1	0	0	1	1	0	1	0
39	8	6	23	6	1	3	0.5	0	400000	1	1	0	1	100000	3	1	1	2	17	4	0	0	1	1	0	1	1	0	1	1	1	0	1	1	0	1	0	1	0	1	1	1	0	0	1	1	0	1	0
40	12	2	16	7	1	2	0.285714	1	280000	0	1	0	1	120000	3	1	1	2	17	4	0	1	0	1	0	1	1	0	1	1	1	0	1	1	0	1	0	1	0	1	1	1	0	1	1	1	0	1	0
41	8	2	16	7		0	0	1	300000	1	1	0	2	0	3	1	1	2	17	4	1	1	0	1	0	1	1	0	1	1	1	0	1	1	0	1	0	1	0	1	1	0	1	0	1	1	0	1	0
42	10	2	16	8		2	0.25	1	310000	1	1	0	1	100000	3	1	1	2	17	4	1	0	1	1	0	1	1	0	1	1	1	0	1	1	0	1	0	1	0	1	1	1	0	1	1	1	0	1	0
43	10	2	16	12		6	0.5	1	340000	0	1	0	1	250000	3	1	1	2	17	4	0	0	1	1	1	1	1	1	1	1	1	0	1	0	0	1	0	1	0	1	1	1	0	1	1	1	0	1	0
44	5	2	15	4		1	0.25	0	240000	1	1	0	1	100000	5	4	1	2	16	4	1	1	1	1	1	1	1	0	1	1	1	0	1	1	0	1	0	1	0	1	1	1	0	0	1	1	0	1	0
45	0	2	16	9		3	0.333333	1	400000	1	1	0	1	120000	5	4	1	2	9	4	0	1	0	1	0	0	0	0	1	1	1	0	0	1	0	1	0	1	0	1	1	0	0	0	1	0	1	1	0
46	12	2	12	9		3	0.333333	0	350000	1	1	0	1	160000	3	4	1	2	17	4	0	1	0	1	0	1	1	0	1	1	1	0	1	1	0	1	0	1	0	1	1	1	0	1	1	1	0	1	0
47	14	2	15	5		3	0.6	0	300000	0	1	0	1	120000	3	1	1	2	16	4	0	0	1	1	0	1	1	0	1	1	1	0	1	1	0	1	0	1	0	1	1	1	0	1	1	1	0	1	0
48	0	2	13	5		2	0.4	0	180000	0	1	0	1	160000	5	4	1	2	9	4	0	1	0	1	0	1	0	0	0	1	1	0	0	1	0	1	0	1	0	1	1	0	0	1	1	0	1	1	0
49	8	2	14	5		2	0.4	0	290000	0	1	0	1	140000	5	4	1	2	10	4	0	1	0	1	0	1	0	0	1	1	1	0	0	0	0	1	0	1	0	1	1	0	1	0	0	0	1	1	0
50	10	2	16	7		3	0.428571	1	300000	0	1	0	1	40000	5	4	1	2	17	4	0	1	0	1	0	1	0	0	0	1	1	0	0	0	0	1	0	1	0	1	1	1	0	0	0	0	1	1	0
51	0	2	16	2		0	0	1	300000	0	1	1	1	60000	3	4	1	2	10	4	0	1	0	1	0	0	0	0	0	1	1	0	0	0	0	1	0	1	0	1	1	0	0	1	1	0	0	1	0
52	12	2	16	8		3	0.375	1	260000	0	1	0	1	40000	5	4	1	2	17	4	0	1	0	1	0	1	0	0	1	1	1	0	1	0	0	1	0	1	0	1	1	1	0	0	1	1	0	1	0
53	8	2	16	15		6	0.4	1	360000	0	1	0	1	300000	3	1	1	2	17	4	1	1	1	1	0	1	1	0	1	1	1	0	1	1	0	1	0	1	0	1	1	1	1	1	1	1	1	1	0
54	0	2	16	10		2	0.2	1	300000	0	1	0	1	140000	3	1	1	2	17	4	0	1	1	1	0	1	1	0	1	1	1	0	0	1	0	1	0	1	0	1	1	1	0	0	1	1	1	1	0
55	10	2	16	3		0	0	1	400000	0	1	0	1	270000	3	1	1	2	16	4	0	1	0	1	0	0	0	1	1	1	1	0	0	1	0	1	0	1	0	1	1	1	0	0	1	1	1	1	0
56	8	2	16	27		15	0.555556	1	350000	0	1	0	1	180000	5	4	1	2	17	4	0	1	1	1	1	1	1	1	1	1	1	0	1	1	0	1	0	1	0	1	1	1	1	1	1	1	1	1	0
57	8	2	16	12	1	4	0.333333	1	300000	0	1	0	1	200000	3	1	1	2	17	4	1	1	0	1	0	1	1	1	1	1	1	0	0	1	0	1	0	1	0	1	1	0	0	1	1	1	1	1	0
58	10	2	16	24		11	0.458333	1	300000	0	1	0	1	120000	5	4	1	2	17	4	1	1	1	1	0	1	1	1	1	1	1	0	1	1	0	1	0	1	0	1	1	1	1	1	1	1	1	1	0
59	8	2	16	8		1	0.125	1	320000	0	1	0	1	230000	3	1	1	2	16	4	1	1	0	1	0	1	1	0	1	1	1	0	1	1	0	1	0	1	0	1	1	1	0	1	1	1	0	1	0
60	8	2	16	7		0	0	1	340000	0	1	0	1	150000	3	4	1	2	17	4	0	1	0	1	0	1	0	0	1	1	1	0	0	1	0	1	0	1	0	1	1	1	0	0	1	1	1	1	0
61	8	2	16	14		5	0.357143	1	390000	0	1	0	1	230000	5	4	1	2	17	4	1	1	0	1	0	1	1	1	1	1	1	0	1	1	0	1	0	1	0	1	1	1	1	0	1	1	1	1	0
62	8	2	16	8	1	4	0.5	1	350000	0	1	0	1	160000	3	1	1	2	16	4	1	1	0	1	0	1	0	0	1	1	1	0	1	1	0	1	0	1	0	1	1	1	0	0	1	1	0	1	0
63	8	2	16	15		4	0.266667	1	250000	0	1	0	1	30000	3	1	1	2	17	4	1	1	0	1	0	1	1	0	1	1	1	0	1	1	0	1	0	1	0	1	1	1	0	1	1	1	1	1	0
64	8	2	16	7		1	0.142857	1	220000	0	1	0	1	40000	3	1	1	2	16	4	0	1	0	1	0	1	0	1	1	1	1	0	1	1	0	1	0	1	0	1	1	0	1	0	1	1	0	1	0
65	8	2	16	10	1	4	0.4	1	150000	0	1	0	1	120000	3	1	1	2	17	4	1	1	0	1	0	1	0	0	1	1	1	0	0	1	0	1	0	1	0	1	1	1	0	0	1	0	0	1	0
66	8	6	23	11	1	2	0.181818	0	360000	0	1	0	1	290000	3	4	1	2	17	4	1	1	0	1	0	1	0	0	1	1	1	0	0	1	0	1	0	1	0	1	1	1	0	0	1	1	0	1	0
67	10	2	16	5		3	0.6	1	480000	0	1	1	1	100000	5	4	1	2	9	4	0	1	0	0	1	0	0	0	1	1	1	0	0	0	0	1	0	1	0	1	1	0	0	0	1	0	0	1	0
68	10	2	16	10		2	0.2	1	220000	0	1	0	1	0	3	4	1	2	9	4	1	1	0	1	0	1	0	0	1	1	1	0	0	1	0	1	0	1	0	1	1	1	0	0	1	0	0	1	0
69	8	2	16	9		5	0.555556	1	250000	0	1	0	1	120000	3	4	1	2	9	4	0	1	0	1	0	1	0	0	1	1	1	0	0	1	0	1	0	1	0	1	1	1	0	0	1	0	0	1	0
70	8	2	16	16		7	0.4375	1	260000	0	1	0	1	130000	3	4	1	2	17	4	0	1	0	1	0	1	0	0	1	1	1	0	0	1	0	1	0	1	0	1	1	1	0	0	1	0	0	1	0
71	8	2	16	3		0	0	1	400000	0	1	0	1	100000	3	1	1	2	16	4	0	1	0	1	0	1	1	1	1	1	1	0	1	1	0	1	0	1	0	1	1	1	0	0	1	1	0	1	0
72	8	6	16	8		3	0.375	1	280000	0	1	0	1	80000	3	1	1	2	16	4	1	1	0	1	0	1	0	1	1	1	1	0	1	1	0	1	0	1	0	1	1	1	0	0	1	0	0	1	0
73	8	2	16	21		11	0.52381	1	300000	0	1	0	1	0	3	1	1	2	17	4	0	1	0	1	1	1	1	1	1	1	1	0	1	1	0	1	0	1	0	1	1	1	1	1	1	1	1	1	0
74	0	6	23	16	1	6	0.375	0	310000	0	1	0	1	110000	6	4	1	2	17	4	1	1	0	1	0	1	0	1	1	1	1	0	0	1	0	1	0	1	0	1	1	1	0	0	1	1	1	1	0
75	8	2	16	6	1	3	0.5	1	340000	0	1	0	1	250000	3	1	1	2	16	4	0	1	0	1	0	1	1	0	1	1	1	0	1	1	0	1	0	1	0	1	1	0	0	1	1	1	0	1	0
76	12	2	16	17		9	0.529412	1	400000	0	1	0	1	80000	3	4	1	2	17	4	0	0	1	1	0	1	0	0	1	1	1	0	1	1	0	1	0	1	0	1	1	1	0	0	1	1	0	1	0
77	10	6	16	3		0	0	1	400000	0	1	0	1	120000	3	1	1	2	16	4	0	1	0	1	0	1	1	1	1	1	1	0	1	1	0	1	0	1	0	1	1	1	0	0	1	1	0	1	0
78	10	2	16	9	1	4	0.444444	1	350000	0	1	0	1	160000	3	1	1	2	17	4	0	1	0	1	0	1	0	1	1	1	1	0	1	1	0	1	0	1	0	1	1	0	0	1	1	1	0	1	0
79	8	2	16	8		4	0.5	1	300000	0	1	0	1	120000	3	4	1	2	16	4	0	0	1	1	0	1	1	1	1	1	1	0	1	1	0	1	0	1	0	1	1	1	0	0	1	1	0	1	0
80	10	2	16	7		1	0.142857	1	180000	0	1	0	1	110000	3	1	1	2	16	4	0	0	1	1	0	1	1	0	1	1	1	0	1	1	0	1	0	1	0	1	1	0	1	0	1	1	1	0	0
81	8	2	16	4		0	0	1	200000	0	1	0	1	90000	3	4	1	2	17	4	0	0	1	1	0	1	1	1	1	1	1	0	1	1	0	1	0	1	0	1	1	0	0	1	1	1	0	1	0
82	8	2	23	30	1	12	0.4	0	400000	0	1	0	1	140000	5	4	1	2	17	4	1	1	1	1	0	1	1	1	1	1	1	0	1	1	0	1	0	1	0	1	1	1	1	0	1	1	0	1	0
83	8	6	23	3	1	1	0.333333	0	200000	0	1	0	1	270000	6	4	1	2	9	4	1	1	0	1	0	0	0	0	0	1	1	0	0	0	0	1	0	1	0	1	1	0	0	0	1	0	0	1	0
84	10	2	16	5		0	0	1	350000	0	1	0	1	180000	3	1	1	2	9	4	1	1	0	1	0	1	0	0	1	1	1	0	0	0	0	1	0	1	0	1	1	0	0	1	1	0	0	1	0
85	10	2	16	11		3	0.272727	1	300000	0	1	0	1	200000	3	1	1	2	16	4	0	0	1	1	0	1	1	0	1	1	1	0	0	1	0	1	0	1	0	1	1	1	0	0	1	1	0	1	0
86	8	2	16	8	1	3	0.375	1	300000	0	1	0	1	120000	5	4	1	2	10	4	0	1	0	1	0	1	0	0	1	1	1	0	0	1	0	1	0	1	0	1	1	1	0	1	0	0	0	1	0
87	8	2	16	5		0	0	1	320000	0	1	0	1	230000	5	4	1	2	9	4	0	0	1	1	0	1	0	1	1	1	1	0	0	1	0	1	0	1	0	1	1	1	0	0	1	0	0	1	0
88	12	2	16	4		0	0	1	340000	0	1	0	1	150000	3	1	1	2	16	4	0	1	0	1	0	1	0	0	1	1	1	0	0	1	0	1	0	1	0	1	1	1	0	0	0	1	0	1	0
89	10	2	16	4		0	0	1	390000	0	1	0	1	230000	3	1	1	2	16	4	0	0	1	1	0	1	0	0	1	1	1	0	0	0	0	1	0	1	0	1	1	0	0	0	1	0	0	1	0
90	12	2	15	7		3	0.428571	0	350000	0	1	0	1	100000	3	1	1	2	17	4	1	1	0	1	0	1	0	0	1	1	1	0	0	1	0	1	0	1	0	1	1	0	0	0	1	0	0	1	0
91	14	2	16	7		5	0.714286	1	300000	1	1	0	1	210000	5	4	1	2	17	4	1	1	0	1	1	1	0	0	1	1	1	0	0	1	0	1	0	1	0	1	1	1	0	0	1	1	1	1	0
92	14	2	16	7		3	0.428571	1	400000	1	1	0	1	230000	3	1	1	2	10	4	0	0	1	1	1	1	1	1	1	1	1	0	1	1	0	1	1	1	0	1	1	1	0	1	1	1	1	1	0
93	12	2	16	6		2	0.333333	1	400000	1	1	0	1	240000	5	4	1	2	9	4	0	0	1	1	1	1	0	0	1	1	1	0	0	1	0	1	0	1	0	1	1	0	0	1	1	1	1	1	0
94	10	2	16	9		3	0.333333	1	350000	1	1	0	1	240000	3	1	1	2	16	4	0	0	1	1	0	1	1	1	1	1	1	0	1	0	0	1	0	1	0	1	1	1	0	1	1	0	0	1	0
95	12	2	16	9		2	0.222222	1	480000	0	1	1	1	180000	5	4	1	2	10	4	0	1	0	1	1	1	1	0	1	1	1	0	0	0	0	1	0	1	0	1	1	1	0	0	1	1	0	1	0
96	5	2	16	9		1	0.111111	1	220000	0	1	0	1	180000	3	1	1	2	9	4	0	1	0	1	0	1	0	0	1	1	1	0	0	1	0	1	0	1	0	1	1	1	0	1	1	1	0	1	0
97	8	2	16	8		1	0.125	1	250000	0	1	0	1	130000	3	4	1	2	9	4	0	1	0	1	0	1	0	0	1	1	1	0	0	0	0	1	0	1	0	1	1	1	0	0	1	0	0	1	0
98	10	2	16	5		1	0.2	1	260000	0	1	0	1	130000	3	1	1	2	10	4	0	1	1	1	0	1	0	0	1	1	1	0	0	1	0	1	0	1	0	1	1	1	0	0	1	1	0	1	0
99	12	2	23	7	1	4	0.571429	0	400000	1	1	0	1	120000	3	4	1	2	17	4	0	0	1	1	0	1	1	0	1	1	1	0	1	1	0	1	0	1	0	1	1	1	0	0	1	0	0	1	0
100	10	2	16	10	1	4	0.4	1	420000	1	1	0	1	110000	3	1	1	2	16	4	0	1	0	1	1	1	1	1	1	1	1	0	1	1	0	1	0	1	0	1	1	1	0	1	1	1	0	1	0
101	8	2	11	7		4	0.571429	0	430000	1	1	0	1	150000	5	4	1	2	17	4	1	1	0	1	0	1	0	0	0	1	1	0	0	1	0	1	0	1	0	1	1	1	0	0	0	0	0	1	0
102	10	2	11	8		5	0.625	0	290000	1	1	0	1	130000	5	4	1	2	9	4	0	1	0	1	0	0	0	0	0	1	1	0	0	0	0	1	0	1	0	1	1	0	0	1	1	1	0	0	0
103	10	2	11	8		4	0.5	0	280000	1	1	1	1	200000	6	3	1	2	17	4	0	1	0	1	0	0	0	0	0	1	1	0	0	1	0	1	0	1	0	1	1	0	0	1	0	0	0	1	0
104	12	2	11	8		6	0.75	0	340000	1	1	0	1	200000	5	4	1	2	10	4	0	1	0	1	0	0	0	0	0	1	1	0	0	0	0	1	0	1	0	1	1	0	0	0	1	1	1	1	0
105	10	2	16	8		4	0.5	1	250000	1	1	0	1	100000	3	4	1	2	17	4	0	1	0	1	0	0	0	0	0	1	1	0	0	0	0	1	0	1	0	1	1	1	0	0	0	0	1	0	0
106	10	2	15	9		5	0.555556	0	350000	1	1	0	1	230000	5	4	1	2	9	4	0	1	0	1	0	0	0	0	1	1	1	0	0	0	0	1	0	1	0	1	1	0	0	1	0	1	0	0	0
107	14	2	15	5		3	0.6	0	420000	1	1	0	1	130000	6	4	1	2	17	4	1	1	0	1	0	1	0	0	1	1	1	0	0	0	0	1	0	1	0	1	1	0	0	0	1	0	0	1	0
108	12	2	15	4		2	0.5	0	330000	1	1	0	1	250000	6	3	1	2	17	4	1	1	0	1	0	1	0	0	1	1	1	0	0	0	0	1	0	1	0	1	1	1	0	0	0	1	1	1	0
109	10	2	16	6		3	0.5	1	290000	1	1	0	2	0	5	3	1	2	16	4	1	1	0	1	0	1	0	0	0	1	1	0	0	1	0	1	0	1	0	1	1	0	0	1	0	0	0	0	0
110	10	2	16	6		2	0.333333	1	350000	1	1	1	1	160000	5	4	1	2	17	4	0	1	0	1	0	0	0	0	0	1	1	0	0	1	0	1	0	1	0	1	1	1	0	1	0	0	0	1	0
111	10	2	16	6		4	0.666667	1	275000	1	1	0	1	125000	5	3	1	2	17	4	0	1	0	1	0	0	0	0	0	1	1	0	0	1	0	1	0	1	0	1	1	0	0	0	1	1	1	1	0
112	8	2	15	4		1	0.25	0	300000	1	1	0	1	150000	6	4	1	2	10	4	0	1	0	1	0	0	0	0	1	1	1	0	0	0	0	1	0	1	0	1	1	0	0	0	0	0	1	0	0
113	10	2	12	7	1	2	0.285714	0	250000	1	1	0	1	175000	5	3	1	2	9	4	1	1	0	1	0	1	0	0	0	1	1	0	0	1	0	1	0	1	0	1	1	1	0	0	0	0	0	1	0
114	14	2	15	7		1	0.142857	0	300000	1	1	0	1	175000	6	3	1	2	16	4	0	1	0	1	0	0	0	0	1	1	1	0	0	0	0	1	0	1	0	1	1	1	0	1	1	0	0	1	0
115	10	2	11	7		4	0.571429	0	300000	1	1	1	1	150000	3	3	1	2	10	4	1	1	0	1	0	1	0	0	1	1	1	0	0	0	0	1	0	1	0	1	1	0	0	0	0	1	0	0	0
116	16	2	11	5		3	0.6	0	350000	1	1	0	1	200000	5	4	1	2	9	4	1	1	0	1	0	1	0	0	0	1	1	0	0	0	0	1	0	1	0	1	1	0	0	0	1	0	1	0	0
117	10	2	16	8		4	0.5	1	300000	1	1	0	1	180000	6	3	1	2	9	4	0	1	0	1	0	0	0	0	0	1	1	0	0	1	0	1	0	1	0	1	1	1	0	1	0	0	0	1	0
118	10	2	16	7		4	0.571429	1	300000	1	1	0	1	105000	6	4	1	2	10	4	0	1	0	1	0	0	0	0	1	1	1	0	0	0	0	1	0	1	0	1	1	0	0	0	0	1	0	1	0
119	8	2	16	9		3	0.333333	1	350000	1	1	1	1	250000	6	3	1	2	17	4	1	1	0	1	0	1	0	0	1	1	1	0	0	1	0	1	0	1	0	1	1	0	0	1	1	0	1	0	0
120	0	2	16	8		5	0.625	1	450000	1	1	0	1	125000	5	4	1	2	16	4	1	1	0	1	0	1	0	0	1	1	1	0	0	1	0	1	0	1	0	1	1	1	0	0	0	1	0	1	0
121	8	2	16	9		5	0.555556	1	400000	1	1	0	1	140000	5	4	1	2	17	4	1	1	0	1	0	1	0	0	0	1	1	0	0	0	0	1	0	1	0	1	1	1	0	0	0	0	1	1	0
122	0	2	16	7		4	0.571429	1	300000	1	1	0	1	120000	6	4	1	2	9	4	0	1	0	1	0	0	0	0	1	1	1	0	0	0	0	1	0	1	0	1	1	0	0	1	1	0	0	0	0
123	0	2	16	7		5	0.714286	1	350000	1	1	0	1	170000	5	3	1	2	17	4	1	1	0	1	0	1	0	0	1	1	1	0	0	1	0	1	0	1	0	1	1	0	0	1	0	1	0	1	0
124	8	2	16	8		3	0.375	1	300000	1	1	0	1	170000	6	4	1	2	10	4	1	1	0	1	0	1	0	0	1	1	1	0	0	1	0	1	0	1	0	1	1	1	0	0	1	0	1	1	0
125	0	2	16	9		3	0.333333	1	270000	1	1	1	1	180000	3	4	1	2	17	4	1	1	0	1	0	1	0	0	1	1	1	0	0	1	0	1	0	1	0	1	1	0	0	1	0	0	1	0	0
126	0	2	16	17	1	10	0.588235	1	250000	1	1	0	1	130000	5	4	1	2	17	4	0	0	0	1	0	1	0	0	1	1	1	0	0	1	0	1	0	1	0	1	1	1	0	0	1	1	0	1	0
127	0	2	16	12		4	0.333333	1	220000	1	1	0	1	140000	5	4	1	2	9	4	0	1	0	1	0	1	0	0	1	1	1	0	0	1	0	1	0	1	0	1	1	0	0	1	1	0	0	1	0
128	16	2	11	8		3	0.375	0	170000	1	1	0	1	180000	6	1	1	2	16	4	0	0	0	0	0	1	0	1	0	1	1	0	0	1	0	1	0	1	0	1	1	0	0	0	1	1	0	0	0
129	8	2	15	9		6	0.666667	0	360000	1	1	0	1	290000	6	1	1	2	16	4	0	0	0	1	0	1	0	1	1	1	1	0	0	0	0	1	0	1	0	1	1	1	0	1	0	1	0	1	0
130	0	2	16	12		4	0.333333	1	480000	1	1	0	2	0	5	1	1	2	17	4	0	0	0	1	0	1	0	0	1	1	1	0	0	0	0	1	0	1	0	1	1	1	0	0	1	0	0	1	0
131	14	2	16	8	1	2	0.25	1	220000	1	1	0	2	0	5	4	1	2	17	4	0	1	0	0	0	1	0	0	1	1	1	0	0	1	0	1	0	1	0	1	1	0	0	0	1	1	0	1	0
132	16	2	15	7		5	0.714286	0	250000	1	1	1	1	120000	5	4	1	2	17	4	0	1	0	1	0	1	0	0	0	1	1	0	0	0	0	1	0	1	0	1	1	1	0	0	1	1	0	1	0
133	8	2	16	9		7	0.777778	1	260000	1	1	0	1	130000	5	4	1	2	17	4	0	0	0	1	0	1	0	0	1	1	1	0	0	1	0	1	0	1	0	1	1	1	0	0	0	0	0	0	0
134	12	2	16	16		5	0.3125	1	400000	1	1	0	1	100000	6	1	1	2	17	4	0	0	0	1	0	1	0	0	1	1	1	0	0	1	0	1	0	1	0	1	1	0	0	0	1	1	0	1	0
135	8	2	16	18	1	10	0.555556	1	280000	1	1	0	1	120000	3	1	1	2	17	4	0	1	0	0	0	1	0	0	1	1	1	0	0	1	0	1	0	1	0	1	1	1	0	1	1	0	0	1	0
136	10	2	16	17	1	9	0.529412	1	300000	1	1	0	2	0	6	1	1	2	17	4	1	1	0	1	0	1	0	0	1	1	1	0	0	1	0	1	0	1	0	1	1	0	0	0	0	1	0	1	0
137	8	2	16	8		6	0.75	1	310000	1	1	0	1	110000	6	1	1	2	17	4	1	0	0	1	0	1	0	0	0	1	1	0	0	1	0	1	0	1	0	1	1	1	0	1	1	0	0	1	0
138	8	2	16	8		5	0.625	1	340000	1	1	0	1	150000	3	1	1	2	17	4	0	0	0	1	0	1	0	1	1	1	1	0	0	0	0	1	0	1	0	1	1	1	0	1	1	1	0	1	0
139	0	2	16	8		3	0.375	1	340000	1	1	1	1	180000	5	4	1	2	16	4	1	1	0	0	0	1	0	0	1	1	1	0	0	1	0	1	0	1	0	1	1	1	0	0	1	1	0	0	0
140	5	2	16	8		5	0.625	1	400000	1	1	0	1	120000	5	4	1	2	9	4	0	1	0	1	0	0	0	0	1	1	1	0	0	1	0	1	0	1	0	1	1	0	0	0	1	0	1	1	0
141	5	2	16	9		6	0.666667	1	350000	1	1	0	1	160000	6	4	1	2	17	4	0	1	0	1	0	1	0	0	1	1	1	0	0	0	0	1	0	1	0	1	1	1	0	1	0	1	0	1	0
142	0	2	16	7		2	0.285714	1	300000	1	1	0	1	120000	6	1	1	2	16	4	0	0	0	1	0	1	0	0	1	1	1	0	0	1	0	1	0	1	0	1	1	1	0	1	1	1	0	1	0
143	0	2	16	7		2	0.285714	1	280000	1	1	0	1	160000	5	4	1	2	9	4	0	1	0	1	0	1	0	0	0	1	1	0	0	1	0	1	0	1	0	1	1	0	0	1	1	0	1	1	0
144	8	2	16	8		4	0.5	1	290000	1	1	0	1	120000	5	4	1	2	10	4	0	1	0	0	0	1	0	0	1	1	1	0	0	0	0	1	0	1	0	1	1	0	0	0	0	0	1	0	0
145	0	2	16	8		3	0.375	1	300000	1	1	0	1	140000	5	4	1	2	17	4	0	1	0	1	0	1	0	0	0	1	1	0	0	0	0	1	0	1	0	1	1	1	0	0	0	0	1	1	0
146	12	2	16	9		7	0.777778	1	400000	1	1	0	1	100000	5	4	1	2	17	4	1	1	0	1	0	1	0	0	0	1	1	0	0	1	0	1	0	1	0	1	1	1	0	1	0	0	0	0	0
147	10	2	16	9		7	0.777778	1	280000	1	1	0	1	80000	6	3	1	2	17	4	1	1	0	1	0	1	0	0	1	1	1	0	0	1	0	1	0	1	0	1	1	0	0	0	0	0	1	1	0
148	10	2	16	8		4	0.5	1	300000	1	1	1	1	0	6	4	1	2	16	4	1	1	0	0	0	1	0	0	1	1	1	0	0	1	0	1	0	1	0	1	1	0	0	0	1	1	0	1	0
149	5	2	16	13		4	0.307692	1	310000	1	1	0	1	110000	6	3	1	2	17	4	0	1	0	1	0	0	0	0	1	1	1	0	0	0	0	1	0	1	0	1	1	1	0	0	1	0	1	0	0
150	8	2	16	15		6	0.4	1	340000	1	1	0	1	250000	5	4	1	2	17	4	0	1	0	1	0	0	0	0	1	1	1	0	0	0	0	1	0	1	0	1	1	0	0	1	0	0	0	1	0
151	10	2	16	9		4	0.444444	1	400000	1	1	0	1	80000	5	4	1	2	17	4	0	1	0	1	0	0	0	0	0	1	1	0	0	0	0	1	0	1	0	1	1	1	0	1	1	0	0	1	0
152	10	2	16	9		3	0.333333	1	400000	1	1	0	1	120000	3	4	1	2	9	4	1	1	0	1	0	1	0	0	0	1	1	0	0	1	0	1	0	1	0	1	1	0	0	0	1	1	1	0	0
153	8	2	16	8		3	0.375	1	350000	1	1	0	1	160000	5	3	1	2	9	4	0	1	0	1	0	0	0	0	1	1	1	0	0	0	0	1	0	1	0	1	1	0	0	0	0	0	1	1	0
154	5	2	16	9		5	0.555556	1	300000	1	1	0	1	120000	6	4	1	2	9	4	1	1	0	1	0	1	0	0	0	1	1	0	0	1	0	1	0	1	0	1	1	1	0	1	0	0	0	1	0
155	10	2	16	8		3	0.375	1	180000	1	1	1	1	110000	5	4	1	2	17	4	1	1	0	1	0	1	0	0	1	1	1	0	0	1	0	1	0	1	0	1	1	0	0	0	1	1	0	0	0
156	8	2	16	8		3	0.375	1	200000	1	1	0	1	90000	5	4	1	2	16	4	0	1	0	1	0	0	0	0	1	1	1	0	0	0	0	1	0	1	0	1	1	1	0	0	0	0	1	0	0
157	8	2	16	8		6	0.75	1	400000	1	1	0	1	140000	6	3	1	2	16	4	0	1	0	1	0	0	0	0	0	1	1	0	0	0	0	1	0	1	0	1	1	0	0	1	0	0	0	1	0
158	5	2	16	9		6	0.666667	1	200000	1	1	0	1	270000	5	4	1	2	17	4	1	1	0	1	0	1	0	0	1	1	1	0	0	1	0	1	0	1	0	1	1	0	0	1	1	1	0	1	0
159	8	2	16	21	1	12	0.571429	1	350000	1	1	0	1	180000	6	4	1	2	17	4	1	1	0	1	0	1	0	0	1	1	1	0	0	1	0	1	0	1	0	1	1	1	0	0	1	0	1	0	0
160	8	2	16	12		4	0.333333	1	300000	1	1	0	1	200000	5	4	1	2	16	4	1	1	0	1	0	1	0	0	1	1	1	0	0	1	0	1	0	1	0	1	1	0	0	0	0	0	1	1	0
161	12	2	16	11		3	0.272727	1	300000	1	1	0	1	120000	5	4	1	2	17	4	0	1	0	1	0	0	0	0	0	1	1	0	0	0	0	1	0	1	0	1	1	1	0	0	0	0	0	1	0
162	5	2	16	7		1	0.142857	1	320000	1	1	1	1	230000	5	4	1	2	17	4	1	1	0	1	0	1	0	0	1	1	1	0	0	1	0	1	0	1	0	1	1	0	0	1	0	1	0	0	0
163	10	2	16	8		3	0.375	1	340000	1	1	0	1	150000	6	3	1	2	16	4	1	1	0	1	0	1	0	0	0	1	1	0	0	1	0	1	0	1	0	1	1	1	0	0	1	0	0	1	0
164	8	2	16	11		3	0.272727	1	390000	1	1	0	1	230000	5	4	1	2	17	4	1	1	0	1	0	1	0	0	1	1	1	0	0	1	0	1	0	1	0	1	1	0	0	0	0	0	1	1	0
165	12	2	16	14	1	7	0.5	1	350000	1	1	0	1	100000	5	4	1	2	16	4	1	1	0	1	0	1	0	0	1	1	1	0	0	1	0	1	0	1	0	1	1	0	0	1	0	0	0	0	0
166	0	2	16	14	1	6	0.428571	1	300000	1	1	1	1	160000	3	4	1	2	17	4	0	1	0	1	0	0	0	0	0	1	1	0	0	0	0	1	0	1	0	1	1	1	0	0	1	1	0	0	0
167	5	2	16	13	1	6	0.461538	1	260000	1	1	0	1	140000	6	4	1	2	17	4	0	1	0	1	0	0	0	0	0	1	1	0	0	0	0	1	0	1	0	1	1	1	0	1	0	0	1	1	0
168	0	2	16	12		4	0.333333	1	360000	1	1	0	1	300000	6	3	1	2	16	4	1	1	0	1	0	1	0	0	1	1	1	0	0	1	0	1	0	1	0	1	1	0	0	0	1	0	0	1	0
169	8	2	16	8		4	0.5	1	300000	1	1	0	1	140000	5	3	1	2	17	4	0	1	0	1	0	0	0	0	1	1	1	0	0	0	0	1	0	1	0	1	1	0	0	0	0	1	1	0	0
170	12	2	16	7		1	0.142857	1	400000	1	1	0	1	270000	5	4	1	2	17	4	1	1	0	1	0	0	0	0	1	1	1	0	0	1	0	1	0	1	0	1	1	0	0	1	0	0	0	1	0
171	10	2	16	11	1	5	0.454545	1	350000	1	1	1	1	180000	5	3	1	2	17	4	1	1	0	1	0	1	0	0	0	1	1	0	0	1	0	1	0	1	0	1	1	1	0	1	1	0	0	1	0
172	5	2	16	12		4	0.333333	1	300000	1	1	0	1	200000	6	4	1	2	9	4	0	1	0	1	0	1	0	0	1	1	1	0	0	1	0	1	0	1	0	1	1	0	0	0	1	1	1	0	0
173	8	2	16	13	1	6	0.461538	1	300000	1	1	0	1	120000	5	3	1	2	9	4	1	1	0	1	0	1	0	0	1	1	1	0	0	1	0	1	0	1	0	1	1	0	0	0	0	0	1	1	0
174	10	2	16	8		2	0.25	1	320000	1	1	0	1	230000	6	3	1	2	9	4	1	1	0	1	0	0	0	0	1	1	1	0	0	0	0	1	0	1	0	1	1	1	0	1	1	0	0	1	0
175	8	2	16	10		3	0.3	1	340000	1	1	0	1	150000	5	3	1	2	17	4	1	1	0	1	0	0	0	0	1	1	1	0	0	0	0	1	0	1	0	1	1	0	0	1	1	0	0	0	0
176	10	2	16	10		5	0.5	1	390000	1	1	0	1	230000	5	4	1	2	9	4	0	1	0	1	0	0	0	0	0	1	1	0	0	0	0	1	0	1	0	1	1	1	0	0	0	1	1	0	0
177	5	2	16	8		6	0.75	1	350000	1	1	1	1	160000	6	3	1	2	17	4	1	1	0	1	0	1	0	0	0	1	1	0	0	1	0	1	0	1	0	1	1	0	0	0	0	0	1	1	0
178	10	2	16	12		4	0.333333	1	250000	1	1	0	1	150000	3	4	1	2	10	4	0	1	0	1	0	0	0	0	1	1	1	0	0	0	0	1	0	1	0	1	1	0	0	1	1	1	0	1	0
179	0	2	16	15		5	0.333333	1	220000	1	1	0	1	140000	6	3	1	2	17	4	1	1	0	1	0	1	0	0	0	1	1	0	0	1	0	1	0	1	0	1	1	1	0	0	0	0	0	0	0
180	8	2	16	10		3	0.3	1	170000	1	1	0	1	120000	5	4	1	2	9	4	1	1	0	1	0	1	0	0	1	1	1	0	0	1	0	1	0	1	0	1	1	1	0	0	0	0	1	1	0
181	10	2	16	13		3	0.230769	1	360000	1	1	0	1	290000	5	4	1	2	17	4	0	1	0	1	0	0	0	0	1	1	1	0	0	0	0	1	0	1	0	1	1	0	0	1	1	0	0	1	0
182	14	2	11	9		4	0.444444	0	480000	1	1	1	1	100000	6	4	1	2	17	4	0	1	0	1	0	0	0	0	0	1	1	0	0	0	0	1	0	1	0	1	1	0	0	1	1	1	0	0	0
183	8	2	16	11		3	0.272727	1	220000	1	1	0	1	0	5	3	1	2	16	4	1	1	0	1	0	1	0	0	1	1	1	0	0	1	0	1	0	1	0	1	1	1	0	0	0	0	1	1	0
184	10	2	16	8		6	0.75	1	250000	1	1	0	1	120000	6	4	1	2	17	4	1	1	0	1	0	1	0	0	0	1	1	0	0	1	0	1	0	1	0	1	1	0	0	0	0	0	1	1	0
185	5	2	16	14		4	0.285714	1	260000	1	1	0	1	130000	5	4	1	2	17	4	1	1	0	1	0	0	0	0	0	1	1	0	0	1	0	1	0	1	0	1	1	0	0	0	0	1	0	0	0
186	12	2	16	8		2	0.25	1	300000	1	1	0	1	210000	5	4	1	2	17	4	0	1	0	1	0	1	0	0	1	1	1	0	0	0	0	1	0	1	0	1	1	1	0	1	1	0	0	0	0
187	8	2	16	12		4	0.333333	1	400000	1	1	0	1	230000	6	3	1	2	9	4	1	1	0	1	0	0	0	0	1	1	1	0	0	1	0	1	0	1	0	1	1	1	0	0	0	0	0	1	0
188	10	2	16	8		6	0.75	1	400000	1	1	0	1	240000	5	4	1	2	9	4	0	1	0	1	0	1	0	0	1	1	1	0	0	1	0	1	0	1	0	1	1	0	0	0	0	0	1	1	0
189	12	2	16	13	1	6	0.461538	1	350000	1	1	0	1	240000	3	4	1	2	9	4	0	1	0	1	0	0	0	0	0	1	1	0	0	1	0	1	0	1	0	1	1	0	0	1	1	1	0	0	0
190	12	2	16	9		4	0.444444	1	480000	1	1	1	1	180000	5	4	1	2	17	4	1	1	0	1	0	0	0	0	1	1	1	0	0	1	0	1	0	1	0	1	1	0	0	0	0	0	0	1	0
191	5	2	16	9		3	0.333333	1	220000	1	1	0	1	180000	6	4	1	2	16	4	1	1	0	1	0	0	0	0	1	1	1	0	0	0	0	1	0	1	0	1	1	1	0	1	1	0	1	1	0
192	14	2	16	9		5	0.555556	1	250000	1	1	0	1	130000	5	4	1	2	16	4	0	1	0	1	0	1	0	0	1	1	1	0	0	0	0	1	0	1	0	1	1	0	0	0	0	1	0	0	0
193	12	2	16	11		4	0.363636	1	260000	1	1	0	1	130000	5	4	1	2	17	4	0	1	0	1	0	0	0	0	1	1	1	0	0	1	0	1	0	1	0	1	1	0	0	0	0	0	1	1	0
194	5	2	16	14		4	0.285714	1	400000	1	1	0	1	120000	6	3	1	2	17	4	1	1	0	1	0	1	0	0	0	1	1	0	0	0	0	1	0	1	0	1	1	1	0	1	1	0	0	1	0
195	10	2	16	16		4	0.25	1	420000	1	1	0	1	110000	5	4	1	2	9	4	1	1	0	1	0	1	0	0	0	1	1	0	0	1	0	1	0	1	0	1	1	0	0	1	1	0	0	0	0
196	8	2	16	7		3	0.428571	1	220000	1	1	0	2	0	3	4	1	2	9	4	1	1	0	1	0	0	0	0	1	1	1	0	0	1	0	1	0	1	0	1	1	1	0	0	0	1	1	0	0
197	10	2	16	11		3	0.272727	1	250000	1	1	1	1	120000	5	4	1	2	9	4	0	1	0	1	0	0	0	0	1	1	1	0	0	0	0	1	0	1	0	1	1	0	0	1	1	0	1	1	0
198	8	2	16	8		6	0.75	1	260000	1	1	0	1	130000	5	3	1	2	17	4	1	1	0	1	0	1	0	0	0	1	1	0	0	1	0	1	0	1	0	1	1	0	0	0	0	0	0	1	0
199	8	2	16	8		3	0.375	1	400000	1	1	0	1	100000	6	4	1	2	17	4	0	1	0	1	0	1	0	0	1	1	1	0	0	1	0	1	0	1	0	1	1	1	0	1	1	1	0	0	0
200	10	2	16	9		6	0.666667	1	280000	1	1	0	1	120000	5	4	1	2	17	4	0	1	0	1	0	1	0	0	1	1	1	0	0	1	0	1	0	1	0	1	1	1	0	0	1	0	0	1	0
[truncated: 15 more columns]
